# Supplementary material for: How to avoid pitfalls in antibody use
Source: F1000Res. 2015 Sep 7;4:691. [Version 1] doi: 10.12688/f1000research.6894.1 (PMC4722690; doi:10.12688/f1000research.6894.1)
Supplement: Supplementary file 1 [file f1000research-4-7423-s0000.tgz]

Archive with 1 entries (1 files):
- fece9b05-2956-4c8a-974c-e841eaac793b.pdf
